# Supplementary material for: Higher Redox State of Coenzyme Q10 Is Associated with Higher Risk of All-Cause Mortality in a Sample from the Northern German General Population
Source: Antioxidants (Basel). 2026 Mar 9;15(3):343. doi: 10.3390/antiox15030343 (PMC13024566; doi:10.3390/antiox15030343)
Supplement: Supplementary file 1 [file antioxidants-15-00343-s001.zip]

Archive with 1 entries (1 files):
- antioxidants-4150605-supplementary.pdf
